# Supplementary material for: The Impact of Surfactant Protein‐D Gene Polymorphism on COVID‐19 Clinical Outcomes
Source: Immun Inflamm Dis. 2026 May 15;14(5):e70410. doi: 10.1002/iid3.70410 (PMC13178794; doi:10.1002/iid3.70410)
Supplement: Supplementary file 2 — Supporting File 2 [file IID3-14-e70410-s001.xlsx]

## Sheet: Sheet1
Patients code number	Genotype	T Allele Count	C Allele Count	Sex	Weight	Age (years)	Height (CM)	BMI	Duration of hospital stay (days)	Hospitalized	Outpatient	Infectious ward	CCU ward	ICU ward	Mortality case	Survived case	Fever	Dry cough	Productive cough	Myalgia/ Fatigue	Dyspnea	Tachypnea	Nausea or vomiting	Loss of taste-smell	Cancer	Hypertension	Diabetes mellitus	Smoking	symptomatic patients	Asymptomatic or presymptomatic patients	Mild	Moderate	Severe	Critical	Corticosteroids treatment	Remdesivir treatment	Hydroxychloroquine/chloroquine treatment	Tocilizumab treatment
87	CC	0	2	Male	90	47	179	28.1	0	No	No	No	No	No	No	Yes	No	No	No	No	No	No	No	No	No	No	No	No	No	Yes	No	No	No	No	No	No	No	No
88	CC	0	2	Male	86	32	167	30.8	0	No	No	No	No	No	No	Yes	No	No	No	No	No	No	No	No	No	No	No	No	No	Yes	No	No	No	No	No	No	No	No
38	CC	0	2	Male	78	24	182	23.5	0	No	No	No	No	No	No	Yes	No	No	No	No	No	No	No	No	No	No	No	No	No	Yes	No	No	No	No	No	No	No	No
90	CC	0	2	Male	80	40	167	28.7	0	No	No	No	No	No	No	Yes	No	No	No	No	No	No	No	No	No	No	No	No	No	Yes	No	No	No	No	No	No	No	No
91	CC	0	2	Male	91	72	182	27.5	0	No	No	No	No	No	No	Yes	No	No	No	No	No	No	No	No	No	No	No	No	No	Yes	No	No	No	No	No	No	No	No
96	CC	0	2	Male	81	52	172	27.4	0	No	No	No	No	No	No	Yes	No	No	No	No	No	No	No	No	No	No	No	No	No	Yes	No	No	No	No	No	No	No	No
98	CC	0	2	Male	85	39	178	26.8	0	No	No	No	No	No	No	Yes	No	No	No	No	No	No	No	No	No	No	No	No	No	Yes	No	No	No	No	No	No	No	No
102	TT	2	0	Male	78	37	176	24.2	0	No	No	No	No	No	No	Yes	No	No	No	No	No	No	No	No	No	No	No	No	No	Yes	No	No	No	No	No	No	No	No
104	CC	0	2	Male	81	78	168	28.7	0	No	No	No	No	No	No	Yes	No	No	No	No	No	No	No	No	No	No	No	No	No	Yes	No	No	No	No	No	No	No	No
34	CC	0	2	Female	56	22	168	19.8	0	No	No	No	No	No	No	Yes	No	No	No	No	No	No	No	No	No	No	No	No	No	Yes	No	No	No	No	No	No	No	No
62	CC	0	2	Female	49	15	162	18.7	0	No	No	No	No	No	No	Yes	No	No	No	No	No	No	No	No	No	No	No	No	No	Yes	No	No	No	No	No	No	No	No
37	CT	1	1	Female	65	35	169	22.8	0	No	No	No	No	No	No	Yes	No	No	No	No	No	No	No	No	No	No	No	No	No	Yes	No	No	No	No	No	No	No	No
43	CC	0	2	Female	49	15	157	19.9	0	No	No	No	No	No	No	Yes	No	No	No	No	No	No	No	No	No	No	No	No	No	Yes	No	No	No	No	No	No	No	No
44	CC	0	2	Female	72	38	171	24.6	0	No	No	No	No	No	No	Yes	No	No	No	No	No	No	No	No	No	No	No	No	No	Yes	No	No	No	No	No	No	No	No
83	CC	0	2	Female	78	68	169	27.3	0	No	No	No	No	No	No	Yes	No	No	No	No	No	No	No	No	No	No	No	No	No	Yes	No	No	No	No	No	No	No	No
92	CC	0	2	Female	85	33	170	29.4	0	No	No	No	No	No	No	Yes	No	No	No	No	No	No	No	No	No	No	No	No	No	Yes	No	No	No	No	No	No	No	No
93	CT	1	1	Female	72	67	169	25.2	0	No	No	No	No	No	No	Yes	No	No	No	No	No	No	No	No	No	No	No	No	No	Yes	No	No	No	No	No	No	No	No
94	CC	0	2	Female	75	45	169	26.3	0	No	No	No	No	No	No	Yes	No	No	No	No	No	No	No	No	No	No	No	No	No	Yes	No	No	No	No	No	No	No	No
95	CC	0	2	Female	58	26	175	18.9	0	No	No	No	No	No	No	Yes	No	No	No	No	No	No	No	No	No	No	No	No	No	Yes	No	No	No	No	No	No	No	No
97	CC	0	2	Female	70	36	165	25.7	0	No	No	No	No	No	No	Yes	No	No	No	No	No	No	No	No	No	No	No	No	No	Yes	No	No	No	No	No	No	No	No
99	CC	0	2	Female	72	46	169	25.2	0	No	No	No	No	No	No	Yes	No	No	No	No	No	No	No	No	No	No	No	No	No	Yes	No	No	No	No	No	No	No	No
100	CT	1	1	Female	75	32	170	26	0	No	No	No	No	No	No	Yes	No	No	No	No	No	No	No	No	No	No	No	No	No	Yes	No	No	No	No	No	No	No	No
101	CT	1	1	Female	76	69	168	26.9	0	No	No	No	No	No	No	Yes	No	No	No	No	No	No	No	No	No	No	No	No	No	Yes	No	No	No	No	No	No	No	No
103	TT	2	0	Female	72	44	165	26.4	0	No	No	No	No	No	No	Yes	No	No	No	No	No	No	No	No	No	No	No	No	No	Yes	No	No	No	No	No	No	No	No
18	CT	1	1	Male	75	81	170	26	0	No	yes	No	No	No	No	Yes	No	Yes	No	No	Yes	No	No	No	No	No	No	No	Outpatient	No	Yes	No	No	No	No	No	No	No
107	CT	1	1	Male	98	48	182	29.6	0	No	yes	No	No	No	No	Yes	Yes	Yes	No	No	No	No	No	Yes	No	No	No	Yes	Outpatient	No	Yes	No	No	No	No	No	No	No
108	TT	2	0	Male	89	32	181	27.2	0	No	yes	No	No	No	No	Yes	No	Yes	Yes	No	No	No	Yes	No	No	No	No	No	Outpatient	No	Yes	No	No	No	No	No	No	No
111	CC	0	2	Male	105	58	184	31	0	No	yes	No	No	No	No	Yes	Yes	No	No	No	No	No	No	Yes	No	No	No	No	Outpatient	No	Yes	No	No	No	No	No	No	No
112	TT	2	0	Male	87	69	181	26.6	0	No	yes	No	No	No	No	Yes	No	Yes	No	Yes	No	No	No	No	No	No	Yes	Yes	Outpatient	No	Yes	No	No	No	No	No	No	No
24	CC	0	2	Female	75	52	172	25.4	0	No	yes	No	No	No	No	Yes	No	Yes	No	No	Yes	No	No	No	No	Yes	Yes	No	Outpatient	No	Yes	No	No	No	No	Yes	No	No
106	CT	1	1	Female	78	55	170	27	0	No	yes	No	No	No	No	Yes	Yes	Yes	No	No	No	No	No	No	No	Yes	Yes	No	Outpatient	No	Yes	No	No	No	No	No	No	No
13	CT	1	1	Female	72	65	169	25.2	0	No	yes	No	No	No	No	Yes	No	Yes	No	No	Yes	No	No	No	No	No	No	No	Outpatient	No	Yes	No	No	No	No	No	No	No
14	CT	1	1	Female	75	50	167	26.9	0	No	yes	No	No	No	No	Yes	No	Yes	No	No	Yes	No	No	Yes	No	No	No	No	Outpatient	No	Yes	No	No	No	No	No	No	No
15	CT	1	1	Female	85	52	168	30.1	0	No	yes	No	No	No	No	Yes	Yes	Yes	No	No	Yes	Yes	No	No	No	No	No	No	Outpatient	No	Yes	No	No	No	No	No	No	No
17	TT	2	0	Female	62	44	169	21.7	0	No	yes	No	No	No	No	Yes	Yes	Yes	No	No	Yes	No	No	No	No	No	No	No	Outpatient	No	Yes	No	No	No	No	No	No	No
109	CC	0	2	Female	57	26	169	20	0	No	yes	No	No	No	No	Yes	Yes	No	No	No	No	No	No	No	No	No	No	No	Outpatient	No	Yes	No	No	No	No	No	No	No
110	CC	0	2	Female	95	59	167	34.1	0	No	yes	No	No	No	No	Yes	Yes	No	No	No	No	No	No	No	No	Yes	No	No	Outpatient	No	Yes	No	No	No	No	No	No	No
113	CC	0	2	Female	66	75	167	23.7	0	No	yes	No	No	No	No	Yes	Yes	Yes	No	No	No	No	No	No	No	No	No	No	Outpatient	No	Yes	No	No	No	No	No	No	No
114	CT	1	1	Female	75	67	168	26.6	0	No	yes	No	No	No	No	Yes	No	Yes	No	Yes	No	No	No	Yes	No	No	No	Yes	Outpatient	No	Yes	No	No	No	No	No	No	No
116	TT	2	0	Male	89	51	178	28.1	0	No	yes	No	No	No	No	Yes	Yes	No	No	No	No	No	No	No	No	No	Yes	No	Outpatient	No	No	Yes	No	No	No	Yes	No	No
118	TT	2	0	Male	95	66	176	30.7	0	No	yes	No	No	No	No	Yes	No	Yes	No	No	No	No	No	No	No	No	No	Yes	Outpatient	No	No	Yes	No	No	No	No	No	No
119	TT	2	0	Male	91	62	172	30.8	0	No	yes	No	No	No	No	Yes	Yes	Yes	No	Yes	No	No	No	No	No	Yes	No	Yes	Outpatient	No	No	Yes	No	No	No	No	No	No
121	TT	2	0	Male	94	50	182	28.4	0	No	yes	No	No	No	No	Yes	No	Yes	No	No	No	No	No	No	No	No	No	Yes	Outpatient	No	No	Yes	No	No	No	Yes	No	No
122	TT	2	0	Male	89	64	176	28.7	0	No	yes	No	No	No	No	Yes	Yes	No	No	No	No	No	Yes	No	No	No	No	No	Outpatient	No	No	Yes	No	No	No	No	No	No
124	TT	2	0	Male	95	62	178	30	0	No	yes	No	No	No	No	Yes	Yes	Yes	No	No	Yes	No	No	No	No	Yes	Yes	No	Outpatient	No	No	Yes	No	No	No	Yes	No	No
128	CC	0	2	Male	105	58	179	32.8	0	No	yes	No	No	No	No	Yes	No	Yes	No	No	No	No	No	No	No	Yes	No	No	Outpatient	No	No	Yes	No	No	No	No	No	No
129	CC	0	2	Male	91	64	176	29.4	0	No	yes	No	No	No	No	Yes	No	Yes	No	No	No	No	No	No	No	No	No	No	Outpatient	No	No	Yes	No	No	No	No	No	No
125	CT	1	1	Male	89	68	176	28.7	0	No	yes	No	No	No	No	Yes	No	Yes	No	No	No	No	No	No	No	No	No	Yes	Outpatient	No	No	Yes	No	No	No	No	No	No
115	TT	2	0	Female	79	61	169	27.7	0	No	yes	No	No	No	No	Yes	Yes	Yes	Yes	No	No	No	No	No	No	No	No	No	Outpatient	No	No	Yes	No	No	No	Yes	No	No
117	TT	2	0	Female	75	53	169	26.3	0	No	yes	No	No	No	No	Yes	No	Yes	Yes	No	Yes	No	No	Yes	No	Yes	No	Yes	Outpatient	No	No	Yes	No	No	No	Yes	No	No
120	TT	2	0	Female	84	27	172	28.4	0	No	yes	No	No	No	No	Yes	No	No	No	No	Yes	No	No	No	No	No	No	No	Outpatient	No	No	Yes	No	No	No	No	No	No
123	TT	2	0	Female	60	52	167	21.5	0	No	yes	No	No	No	No	Yes	No	Yes	No	No	No	No	No	No	No	Yes	Yes	No	Outpatient	No	No	Yes	No	No	No	Yes	No	No
126	CT	1	1	Female	71	48	167	25.5	0	No	yes	No	No	No	No	Yes	Yes	Yes	No	No	No	No	Yes	No	No	No	No	No	Outpatient	No	No	Yes	No	No	No	No	No	No
127	CC	0	2	Female	97	55	170	33.6	0	No	yes	No	No	No	No	Yes	No	Yes	Yes	No	Yes	No	No	No	No	Yes	No	No	Outpatient	No	No	Yes	No	No	No	Yes	No	No
6	TT	2	0	Male	60	37	165	22	20	Yes	No	No	No	Yes	No	Yes	Yes	Yes	No	No	Yes	Yes	Yes	Yes	No	No	No	No	Hospitalized	No	No	Yes	No	No	No	No	Yes	No
16	TT	2	0	Male	98	75	186	28.3	1	Yes	No	Yes	No	No	No	Yes	Yes	Yes	No	Yes	Yes	No	No	No	No	Yes	No	Yes	Hospitalized	No	No	Yes	No	No	No	No	No	No
20	TT	2	0	Male	70	62	167	25.1	1	Yes	No	Yes	No	No	No	Yes	Yes	Yes	No	No	No	No	No	No	No	No	No	No	Hospitalized	No	No	Yes	No	No	No	No	No	No
40	CC	0	2	Male	80	63	179	25	1	Yes	No	Yes	No	No	No	Yes	Yes	No	No	Yes	No	No	No	No	No	Yes	Yes	No	Hospitalized	No	No	Yes	No	No	Yes	No	No	No
46	CC	0	2	Male	76	44	162	29	6	Yes	No	Yes	No	No	No	Yes	Yes	Yes	Yes	No	Yes	No	No	No	No	No	No	Yes	Hospitalized	No	No	Yes	No	No	No	Yes	No	No
49	TT	2	0	Male	85	31	175	27.8	3	Yes	No	No	Yes	No	No	Yes	Yes	Yes	No	No	Yes	No	No	No	No	Yes	Yes	No	Hospitalized	No	No	Yes	No	No	No	Yes	Yes	No
50	CT	1	1	Male	72	61	164	26.8	5	Yes	No	Yes	No	No	No	Yes	Yes	No	No	Yes	No	No	No	No	No	No	Yes	No	Hospitalized	No	No	Yes	No	No	No	No	No	No
54	CT	1	1	Male	81	75	169	28.4	12	Yes	No	Yes	No	No	No	Yes	Yes	Yes	No	No	Yes	No	No	No	No	No	No	No	Hospitalized	No	No	Yes	No	No	No	Yes	No	No
63	CC	0	2	Male	80	79	169	28	12	Yes	No	No	No	Yes	No	Yes	No	No	No	No	Yes	No	No	No	No	Yes	Yes	No	Hospitalized	No	No	Yes	No	No	No	Yes	No	No
69	TT	2	0	Male	92	58	182	27.8	5	Yes	No	Yes	No	No	No	Yes	Yes	No	No	Yes	No	No	No	No	No	No	No	No	Hospitalized	No	No	Yes	No	No	No	No	Yes	No
85	TT	2	0	Male	86	75	178	27.1	3	Yes	No	No	Yes	No	No	Yes	No	No	No	No	No	No	No	No	No	Yes	Yes	No	Hospitalized	No	No	Yes	No	No	No	No	No	No
105	CT	1	1	Male	82	45	169	28.7	4	Yes	No	Yes	No	No	No	Yes	Yes	Yes	No	No	No	No	No	No	No	No	Yes	No	Hospitalized	No	No	Yes	No	No	No	No	No	No
2	TT	2	0	Female	65	44	162	24.8	15	Yes	No	Yes	No	No	No	Yes	No	Yes	No	Yes	No	No	No	No	Yes	No	Yes	No	Hospitalized	No	No	Yes	No	No	No	No	No	No
7	TT	2	0	Female	50	67	162	19.1	3	Yes	No	No	Yes	No	No	Yes	Yes	Yes	Yes	Yes	Yes	Yes	No	Yes	No	Yes	No	No	Hospitalized	No	No	Yes	No	No	No	No	Yes	No
8	TT	2	0	Female	58	67	169	20.3	7	Yes	No	No	Yes	No	No	Yes	Yes	Yes	No	Yes	Yes	Yes	No	No	Yes	Yes	No	No	Hospitalized	No	No	Yes	No	No	No	Yes	No	No
12	TT	2	0	Female	70	55	167	25.1	15	Yes	No	No	Yes	No	No	Yes	Yes	Yes	No	No	Yes	Yes	No	No	Yes	No	No	No	Hospitalized	No	No	Yes	No	No	No	No	No	No
19	TT	2	0	Female	72	42	169	25.2	1	Yes	No	Yes	No	No	No	Yes	No	No	No	No	No	No	No	No	No	Yes	No	No	Hospitalized	No	No	Yes	No	No	No	No	No	No
21	TT	2	0	Female	68	55	170	23.5	5	Yes	No	Yes	No	No	No	Yes	No	Yes	No	Yes	Yes	No	No	No	No	Yes	Yes	No	Hospitalized	No	No	Yes	No	No	No	No	No	No
22	TT	2	0	Female	72	42	171	24.6	2	Yes	No	Yes	No	No	No	Yes	Yes	Yes	No	No	No	No	No	No	No	Yes	No	No	Hospitalized	No	No	Yes	No	No	No	No	No	No
26	CT	1	1	Female	69	76	168	24.4	2	Yes	No	Yes	No	No	No	Yes	No	Yes	No	No	No	No	No	No	No	No	No	No	Hospitalized	No	No	Yes	No	No	No	No	No	No
31	CT	1	1	Female	59	67	168	20.9	5	Yes	No	Yes	No	No	No	Yes	No	Yes	No	No	Yes	No	No	No	No	Yes	Yes	No	Hospitalized	No	No	Yes	No	No	No	Yes	No	No
42	CC	0	2	Female	75	72	164	27.9	5	Yes	No	Yes	No	No	No	Yes	Yes	Yes	No	Yes	No	No	No	No	No	Yes	No	No	Hospitalized	No	No	Yes	No	No	No	No	No	No
53	CT	1	1	Female	74	66	165	27.2	5	Yes	No	Yes	No	No	No	Yes	No	Yes	No	No	No	No	No	No	Yes	No	No	No	Hospitalized	No	No	Yes	No	No	No	No	No	No
56	CT	1	1	Female	95	49	168	33.7	15	Yes	No	Yes	No	No	No	Yes	No	No	No	No	No	No	No	No	No	No	No	No	Hospitalized	No	No	Yes	No	No	No	No	Yes	No
76	CT	1	1	Female	85	54	172	28.7	4	Yes	No	Yes	No	No	No	Yes	Yes	Yes	No	Yes	Yes	No	No	No	No	Yes	No	No	Hospitalized	No	No	Yes	No	No	No	No	No	No
82	CT	1	1	Female	71	30	169	24.9	19	Yes	No	Yes	No	No	No	Yes	Yes	Yes	No	Yes	Yes	No	No	No	No	No	No	No	Hospitalized	No	No	Yes	No	No	No	Yes	No	No
89	CT	1	1	Female	83	68	163	31.2	5	Yes	No	Yes	No	No	No	Yes	No	Yes	No	No	Yes	No	No	No	No	Yes	Yes	No	Hospitalized	No	No	Yes	No	No	No	No	No	No
27	CT	1	1	Male	69	66	164	25.7	3	yes	No	Yes	No	No	No	Yes	No	Yes	No	No	No	No	Yes	No	No	No	No	No	Hospitalized	No	No	No	Yes	No	No	Yes	No	No
30	TT	2	0	Male	99	50	180	30.6	6	yes	No	Yes	No	No	No	Yes	No	Yes	Yes	No	Yes	No	No	No	No	No	No	No	Hospitalized	No	No	No	Yes	No	No	Yes	No	No
32	TT	2	0	Male	72	60	173	24.1	7	yes	No	Yes	No	No	No	Yes	Yes	Yes	No	Yes	Yes	Yes	No	No	No	No	No	No	Hospitalized	No	No	No	Yes	No	No	Yes	No	No
35	TT	2	0	Male	74	75	170	25.6	4	yes	No	No	Yes	No	No	Yes	Yes	Yes	Yes	Yes	Yes	Yes	No	No	No	No	No	Yes	Hospitalized	No	No	No	Yes	No	No	Yes	Yes	No
57	TT	2	0	Male	91	66	168	32.2	6	yes	No	No	No	Yes	No	Yes	Yes	Yes	No	Yes	Yes	No	No	No	No	No	No	No	Hospitalized	No	No	No	Yes	No	Yes	Yes	No	No
58	CT	1	1	Male	60	72	160	23.4	8	yes	No	No	No	Yes	No	Yes	Yes	Yes	No	No	Yes	No	No	No	No	Yes	Yes	No	Hospitalized	No	No	No	Yes	No	No	Yes	No	No
60	CT	1	1	Male	95	44	178	30	7	yes	No	Yes	No	No	No	Yes	No	No	No	No	Yes	No	Yes	No	Yes	No	No	No	Hospitalized	No	No	No	Yes	No	No	Yes	No	No
66	TT	2	0	Male	82	76	178	25.9	8	yes	No	No	No	Yes	No	Yes	Yes	No	No	No	Yes	No	No	No	No	Yes	No	Yes	Hospitalized	No	No	No	Yes	No	Yes	Yes	Yes	No
68	TT	2	0	Male	88	27	182	26.6	5	yes	No	No	Yes	No	No	Yes	No	Yes	Yes	No	Yes	No	No	No	No	No	No	No	Hospitalized	No	No	No	Yes	No	No	Yes	No	No
70	TT	2	0	Male	86	64	178	27.1	7	yes	No	Yes	No	No	No	Yes	Yes	Yes	No	No	Yes	No	No	No	No	No	No	No	Hospitalized	No	No	No	Yes	No	No	Yes	No	No
71	TT	2	0	Male	80	70	162	30.5	4	yes	No	No	Yes	No	No	Yes	Yes	No	Yes	Yes	Yes	Yes	No	No	No	No	No	Yes	Hospitalized	No	No	No	Yes	No	No	Yes	No	No
77	TT	2	0	Male	95	33	182	28.7	1	yes	No	No	No	Yes	No	Yes	Yes	Yes	Yes	No	Yes	No	No	No	No	No	No	Yes	Hospitalized	No	No	No	Yes	No	Yes	Yes	No	No
81	TT	2	0	Male	76	56	172	25.7	6	yes	No	No	No	Yes	No	Yes	No	Yes	No	No	Yes	No	No	No	No	Yes	Yes	No	Hospitalized	No	No	No	Yes	No	No	Yes	Yes	No
84	TT	2	0	Male	79	72	170	27.3	6	yes	No	Yes	No	No	No	Yes	No	Yes	No	No	Yes	No	No	No	No	Yes	Yes	No	Hospitalized	No	No	No	Yes	No	No	Yes	No	No
86	TT	2	0	Male	89	76	178	28.1	5	yes	No	Yes	No	No	No	Yes	No	Yes	No	No	No	No	No	No	No	Yes	Yes	No	Hospitalized	No	No	No	Yes	No	No	Yes	No	No
4	TT	2	0	Female	65	61	166	23.6	33	yes	No	No	Yes	No	No	Yes	Yes	Yes	No	Yes	Yes	Yes	No	Yes	No	No	Yes	No	Hospitalized	No	No	No	Yes	No	No	Yes	No	Yes
9	TT	2	0	Female	64	57	170	22.1	10	yes	No	No	Yes	No	No	Yes	Yes	Yes	No	Yes	Yes	Yes	No	No	Yes	Yes	Yes	No	Hospitalized	No	No	No	Yes	No	No	Yes	No	No
10	TT	2	0	Female	69	84	168	24.4	4	yes	No	No	Yes	No	No	Yes	Yes	Yes	Yes	Yes	Yes	Yes	No	No	No	No	No	No	Hospitalized	No	No	No	Yes	No	No	Yes	No	No
11	TT	2	0	Female	68	75	160	26.6	7	yes	No	No	Yes	No	No	Yes	Yes	Yes	Yes	Yes	Yes	Yes	No	No	No	Yes	No	No	Hospitalized	No	No	No	Yes	No	No	No	Yes	No
23	CT	1	1	Female	65	70	168	23	1	yes	No	Yes	No	No	No	Yes	Yes	Yes	No	Yes	No	No	No	No	No	No	No	No	Hospitalized	No	No	No	Yes	No	No	Yes	No	No
25	CC	0	2	Female	71	56	170	24.6	3	yes	No	Yes	No	No	No	Yes	Yes	Yes	No	Yes	No	No	No	No	Yes	No	No	No	Hospitalized	No	No	No	Yes	No	No	Yes	No	No
28	CT	1	1	Female	71	47	169	24.9	2	yes	No	Yes	No	No	No	Yes	Yes	Yes	No	No	Yes	No	No	No	No	No	No	No	Hospitalized	No	No	No	Yes	No	No	Yes	No	No
29	CT	1	1	Female	74	64	170	25.6	4	yes	No	Yes	No	No	No	Yes	Yes	Yes	No	No	Yes	No	No	No	No	No	No	No	Hospitalized	No	No	No	Yes	No	No	Yes	Yes	No
39	CC	0	2	Female	76	82	174	25.1	14	yes	No	Yes	No	No	Yes	No	Yes	Yes	No	Yes	Yes	Yes	No	No	No	No	No	No	Hospitalized	No	No	No	Yes	No	No	Yes	No	No
41	CC	0	2	Female	66	89	162	25.1	7	yes	No	Yes	No	No	No	Yes	Yes	Yes	Yes	Yes	Yes	No	No	No	No	Yes	No	No	Hospitalized	No	No	No	Yes	No	No	Yes	No	No
47	CC	0	2	Female	65	84	159	25.7	19	yes	No	Yes	No	No	Yes	No	Yes	Yes	No	No	Yes	Yes	No	No	No	Yes	No	No	Hospitalized	No	No	No	Yes	No	Yes	No	Yes	No
48	TT	2	0	Female	78	34	172	26.4	5	yes	No	No	Yes	No	No	Yes	Yes	Yes	Yes	No	Yes	No	No	No	No	No	No	No	Hospitalized	No	No	No	Yes	No	No	Yes	No	No
51	TT	2	0	Female	85	42	168	30.1	6	yes	No	No	Yes	No	No	Yes	No	Yes	No	No	Yes	No	No	No	No	No	No	No	Hospitalized	No	No	No	Yes	No	Yes	Yes	Yes	No
52	CT	1	1	Female	67	98	157	27.2	12	yes	No	No	Yes	No	Yes	No	Yes	Yes	No	No	Yes	No	No	No	No	No	No	No	Hospitalized	No	No	No	Yes	No	Yes	Yes	No	No
55	TT	2	0	Female	79	72	170	27.3	10	yes	No	No	No	Yes	No	Yes	Yes	Yes	No	No	Yes	No	No	No	No	Yes	Yes	No	Hospitalized	No	No	No	Yes	No	No	Yes	No	No
59	CT	1	1	Female	84	75	165	30.9	11	yes	No	No	No	Yes	No	Yes	Yes	Yes	No	No	Yes	No	No	No	No	No	Yes	No	Hospitalized	No	No	No	Yes	No	Yes	Yes	No	No
61	CC	0	2	Female	96	73	165	35.3	16	yes	No	Yes	No	No	Yes	No	Yes	Yes	No	No	Yes	No	No	No	No	Yes	No	No	Hospitalized	No	No	No	Yes	No	No	Yes	No	Yes
64	TT	2	0	Female	71	78	165	26.1	2	yes	No	Yes	No	No	No	Yes	No	Yes	No	No	Yes	No	No	No	No	Yes	No	No	Hospitalized	No	No	No	Yes	No	No	Yes	No	No
73	TT	2	0	Female	78	43	168	27.6	4	yes	No	No	No	Yes	No	Yes	Yes	Yes	No	No	No	No	No	No	No	No	No	No	Hospitalized	No	No	No	Yes	No	No	Yes	Yes	No
74	TT	2	0	Female	89	67	169	31.2	7	yes	No	No	No	Yes	No	Yes	No	Yes	No	No	Yes	No	No	No	No	Yes	No	No	Hospitalized	No	No	No	Yes	No	No	Yes	No	No
78	TT	2	0	Female	65	83	162	24.8	10	yes	No	No	No	Yes	Yes	No	Yes	Yes	No	No	Yes	No	No	No	No	Yes	Yes	No	Hospitalized	No	No	No	Yes	No	No	Yes	Yes	Yes
79	TT	2	0	Female	70	77	169	24.5	7	yes	No	No	Yes	No	No	Yes	No	Yes	No	No	Yes	No	Yes	No	No	Yes	Yes	No	Hospitalized	No	No	No	Yes	No	No	Yes	No	No
1	TT	2	0	Male	78	39	166	28.3	20	Yes	No	No	No	Yes	No	Yes	No	Yes	No	No	Yes	Yes	No	No	No	No	Yes	Yes	Hospitalized	No	No	No	No	Yes	No	Yes	Yes	No
5	TT	2	0	Male	75	87	152	32.5	4	Yes	No	No	No	Yes	Yes	No	Yes	Yes	No	Yes	Yes	Yes	No	Yes	No	No	No	No	Hospitalized	No	No	No	No	Yes	No	Yes	Yes	No
45	CC	0	2	Male	92	57	160	35.9	2	Yes	No	Yes	No	No	No	Yes	No	Yes	Yes	No	Yes	No	No	No	No	No	No	No	Hospitalized	No	No	No	No	Yes	No	Yes	No	Yes
65	TT	2	0	Male	87	48	170	30.1	4	Yes	No	Yes	No	No	No	Yes	No	No	No	No	Yes	No	No	No	Yes	No	Yes	No	Hospitalized	No	No	No	No	Yes	Yes	No	Yes	No
75	TT	2	0	Male	91	71	181	27.8	4	Yes	No	Yes	No	No	Yes	No	No	Yes	Yes	Yes	Yes	No	No	No	No	Yes	Yes	No	Hospitalized	No	No	No	No	Yes	Yes	Yes	No	No
130	TT	2	0	Male	101	56	179	31.5	6	Yes	No	No	No	Yes	No	Yes	Yes	Yes	No	No	Yes	Yes	No	No	No	Yes	Yes	Yes	Hospitalized	No	No	No	No	Yes	No	Yes	No	No
131	TT	2	0	Male	97	65	183	29	3	Yes	No	No	No	Yes	No	Yes	No	Yes	No	No	Yes	Yes	No	No	No	No	Yes	No	Hospitalized	No	No	No	No	Yes	No	Yes	Yes	Yes
132	TT	2	0	Male	89	69	176	28.7	4	Yes	No	No	No	Yes	No	Yes	Yes	Yes	No	No	Yes	Yes	No	No	No	No	Yes	Yes	Hospitalized	No	No	No	No	Yes	No	Yes	Yes	No
3	TT	2	0	Female	68	83	165	25	20	Yes	No	No	No	Yes	Yes	No	Yes	Yes	No	Yes	Yes	Yes	No	No	No	No	No	No	Hospitalized	No	No	No	No	Yes	No	Yes	No	No
33	TT	2	0	Female	65	76	163	24.5	4	Yes	No	No	No	Yes	No	Yes	Yes	Yes	No	No	Yes	No	No	No	No	No	No	No	Hospitalized	No	No	No	No	Yes	Yes	Yes	No	No
36	CT	1	1	Female	69	65	165	25.3	25	Yes	No	No	No	Yes	Yes	No	Yes	Yes	No	No	Yes	No	No	No	No	No	No	No	Hospitalized	No	No	No	No	Yes	No	Yes	Yes	No
67	CT	1	1	Female	86	53	164	32	5	Yes	No	No	No	Yes	No	Yes	No	No	Yes	No	Yes	No	No	No	No	Yes	Yes	No	Hospitalized	No	No	No	No	Yes	No	Yes	No	No
72	TT	2	0	Female	79	31	165	29	19	Yes	No	No	No	Yes	No	Yes	Yes	Yes	No	Yes	Yes	No	No	No	No	No	No	No	Hospitalized	No	No	No	No	Yes	No	Yes	Yes	No
80	TT	2	0	Female	75	60	170	26	9	Yes	No	No	No	Yes	Yes	No	Yes	Yes	No	No	Yes	No	No	No	Yes	No	Yes	No	Hospitalized	No	No	No	No	Yes	Yes	Yes	No	No
133	TT	2	0	Female	72	55	170	24.9	5	Yes	No	No	No	Yes	No	Yes	Yes	Yes	No	No	Yes	Yes	No	No	No	Yes	No	No	Hospitalized	No	No	No	No	Yes	No	Yes	No	Yes
134	TT	2	0	Female	75	58	160	29.3	6	Yes	No	No	No	Yes	No	Yes	No	Yes	No	No	Yes	Yes	No	No	No	No	No	No	Hospitalized	No	No	No	No	Yes	No	Yes	No	No
135	CT	1	1	Female	72	10	165	26.4	4	Yes	No	No	No	Yes	No	Yes	Yes	Yes	No	No	Yes	Yes	No	No	No	No	No	No	Hospitalized	No	No	No	No	Yes	No	Yes	Yes	No
Wild-type allele: C
Mutant allele: T
Asymptomatic or presymptomatic patients
Mild
Moderate
Severe
Critical
