# Supplementary material for: The Impact of Surfactant Protein‐D Gene Polymorphism on COVID‐19 Clinical Outcomes
Source: Immun Inflamm Dis. 2026 May 15;14(5):e70410. doi: 10.1002/iid3.70410 (PMC13178794; doi:10.1002/iid3.70410)
Supplement: Supplementary file 3 — Supporting File 3 [file IID3-14-e70410-s003.xlsx]

## Sheet: Sheet1
Patients code number	Genotype	Sex	Hospitalization status	RBC(10*3/UL)	Hct(%)	WBC(10^3/Ul)	Lymphosytrs(%)	Neutrophils(%)	LDH(U/L)	CRP(mg/L)	ESR(Ml/heart beat)	D-Dimer ng/ml	HB(g/DL)	PLT(10*3/Ul)	AST(IU/L)	ALT(IU/L)	Creatinine(mg/Dl)	IL-6(Pg/ml)	INR(Second)	PT(Second)	PTT(Second)	Albumin g/Dl	Procalcitonin(ECL) ng/ml	Uric Acid(mg/Dl)	BUN(mg/Dl)	Na(mg/Dl)	K(mg/Dl)	Calcium(mg/Dl)	BS(mg/Dl)	Phosphoure(mg/Dl)	Fe(mg/Dl)	Direct Bilirubin(mg/Dl)	Total Bilirubin(mg/Dl)	mg(mg/Dl)	Ph	PCO2(mm/hg	PO2
87	CC	Male	No	0	0	0	0	0	0	0	0	0	0	0	0	0	0	0	0	0	0	0	0	0	0	0	0	0	0	0	0	0	0	0	0	0	0
88	CC	Male	No	0	0	0	0	0	0	0	0	0	0	0	0	0	0	0	0	0	0	0	0	0	0	0	0	0	0	0	0	0	0	0	0	0	0
38	CC	Male	No	0	0	0	0	0	0	0	0	0	0	0	0	0	0	0	0	0	0	0	0	0	0	0	0	0	0	0	0	0	0	0	0	0	0
90	CC	Male	No	0	0	0	0	0	0	0	0	0	0	0	0	0	0	0	0	0	0	0	0	0	0	0	0	0	0	0	0	0	0	0	0	0	0
91	CC	Male	No	0	0	0	0	0	0	0	0	0	0	0	0	0	0	0	0	0	0	0	0	0	0	0	0	0	0	0	0	0	0	0	0	0	0
96	CC	Male	No	0	0	0	0	0	0	0	0	0	0	0	0	0	0	0	0	0	0	0	0	0	0	0	0	0	0	0	0	0	0	0	0	0	0
98	CC	Male	No	0	0	0	0	0	0	0	0	0	0	0	0	0	0	0	0	0	0	0	0	0	0	0	0	0	0	0	0	0	0	0	0	0	0
102	TT	Male	No	0	0	0	0	0	0	0	0	0	0	0	0	0	0	0	0	0	0	0	0	0	0	0	0	0	0	0	0	0	0	0	0	0	0
104	CC	Male	No	0	0	0	0	0	0	0	0	0	0	0	0	0	0	0	0	0	0	0	0	0	0	0	0	0	0	0	0	0	0	0	0	0	0
34	CC	Female	No	0	0	0	0	0	0	0	0	0	0	0	0	0	0	0	0	0	0	0	0	0	0	0	0	0	0	0	0	0	0	0	0	0	0
62	CC	Female	No	0	0	0	0	0	0	0	0	0	0	0	0	0	0	0	0	0	0	0	0	0	0	0	0	0	0	0	0	0	0	0	0	0	0
37	CT	Female	No	0	0	0	0	0	0	0	0	0	0	0	0	0	0	0	0	0	0	0	0	0	0	0	0	0	0	0	0	0	0	0	0	0	0
43	CC	Female	No	0	0	0	0	0	0	0	0	0	0	0	0	0	0	0	0	0	0	0	0	0	0	0	0	0	0	0	0	0	0	0	0	0	0
44	CC	Female	No	0	0	0	0	0	0	0	0	0	0	0	0	0	0	0	0	0	0	0	0	0	0	0	0	0	0	0	0	0	0	0	0	0	0
83	CC	Female	No	0	0	0	0	0	0	0	0	0	0	0	0	0	0	0	0	0	0	0	0	0	0	0	0	0	0	0	0	0	0	0	0	0	0
92	CC	Female	No	0	0	0	0	0	0	0	0	0	0	0	0	0	0	0	0	0	0	0	0	0	0	0	0	0	0	0	0	0	0	0	0	0	0
93	CT	Female	No	0	0	0	0	0	0	0	0	0	0	0	0	0	0	0	0	0	0	0	0	0	0	0	0	0	0	0	0	0	0	0	0	0	0
94	CC	Female	No	0	0	0	0	0	0	0	0	0	0	0	0	0	0	0	0	0	0	0	0	0	0	0	0	0	0	0	0	0	0	0	0	0	0
95	CC	Female	No	0	0	0	0	0	0	0	0	0	0	0	0	0	0	0	0	0	0	0	0	0	0	0	0	0	0	0	0	0	0	0	0	0	0
97	CC	Female	No	0	0	0	0	0	0	0	0	0	0	0	0	0	0	0	0	0	0	0	0	0	0	0	0	0	0	0	0	0	0	0	0	0	0
99	CC	Female	No	0	0	0	0	0	0	0	0	0	0	0	0	0	0	0	0	0	0	0	0	0	0	0	0	0	0	0	0	0	0	0	0	0	0
100	CT	Female	No	0	0	0	0	0	0	0	0	0	0	0	0	0	0	0	0	0	0	0	0	0	0	0	0	0	0	0	0	0	0	0	0	0	0
101	CT	Female	No	0	0	0	0	0	0	0	0	0	0	0	0	0	0	0	0	0	0	0	0	0	0	0	0	0	0	0	0	0	0	0	0	0	0
103	TT	Female	No	0	0	0	0	0	0	0	0	0	0	0	0	0	0	0	0	0	0	0	0	0	0	0	0	0	0	0	0	0	0	0	0	0	0
18	CT	Male	Outpatient	4.28	33.5	12.5	37.1	78.5	290	4.8	14	178	12	369	15	8	0.7	2.9	1.1	12	37	4.1	0.17	6.7	14	141	5.5	10	96	2.6	84	0.3	1.1	2	7.332	49.7	58.8
107	CT	Male	Outpatient	4.52	45.6	4.5	40.9	50.9	339	5.9	16.7	115	12.2	384	19	15	0.9	2.6	1	12	34	3.9	0.14	3.6	15	132	4.9	8.6	129	2.2	85	0.2	0.6	1.9	7.436	49.1	69.4
108	TT	Male	Outpatient	4.68	39.8	4.1	58.9	69.7	337	11.9	17.9	139	13.8	167	45	36	0.6	5.5	1.2	13	33	4.1	0.45	3.8	19	133	3.5	8.2	115	2.8	62	0.2	0.9	2	7.439	46.7	65.8
111	CC	Male	Outpatient	5.21	46.2	5.6	45.6	36.4	259	9.5	10.5	124	12.9	398	32	26	0.6	3.2	1	12	38	3.5	0.2	3.9	19	136	3.6	8.8	120	2.6	94	0.2	0.6	1.7	7.451	36.1	80.4
112	TT	Male	Outpatient	5.16	33.4	4.1	55.4	22.7	397	15.6	15.5	225	12.1	168	35	22	0.8	4.1	1.2	12	30	3.7	0.21	5.6	22	133	4.2	8.9	149	2.8	87	0.3	0.7	2	7.364	41.8	65.1
24	CC	Female	Outpatient	3.98	26.8	5	28.7	62.7	367	42	19	175	7.9	240	18	10	0.9	3.1	1	12	36	3.6	0.14	6.8	10	135	5.2	8.2	292	2.5	84	0.2	0.6	1.8	7.421	45.6	48.7
106	CT	Female	Outpatient	4.79	42.1	5.9	50.2	84.2	336	3.7	15.9	157	13.7	329	39	38	1.2	2.4	1	12	37	3.5	0.22	3.5	10	136	4.9	8	149	2.6	69	0.2	0.8	2	7.359	45.1	52.1
13	CT	Female	Outpatient	3.82	31.3	8.3	36.8	53.8	366	17	50	98	10.2	196	33	26	1.5	3	1	12	38	4.7	0.15	5.3	18	145	401	1	81	3.2	86	0.2	0.6	2	7.331	49.3	59.1
14	CT	Female	Outpatient	4.06	33.9	6.7	24.9	70.6	355	10	19	123	11	367	36	21	0.6	2.6	1	12	36	4.9	0.14	5.1	10	142	4	8.5	133	3.5	85	0.2	0.6	1.8	7.39	38.8	47.7
15	CT	Female	Outpatient	4.03	31.6	7.6	32.5	75.2	420	10	16	156	11	394	24	12	0.7	2.7	1	12	39	4.7	0.16	6.3	15	140	4.2	9.1	87	6	79	0.2	0.8	2.5	7.452	36.4	47.5
17	TT	Female	Outpatient	4.25	34.2	13.6	16.6	80.8	389	5	13	157	11.4	261	32	17	0.8	2.5	1.2	13	38	4	0.18	6.8	11	139	3.7	7.5	123	3.8	82	0.2	1	1.9	7.464	35.8	48.2
109	CC	Female	Outpatient	4.85	47.5	5.9	23.9	65.7	423	6.5	12.3	92	12.9	335	32	29	0.8	2.9	1	12	38	3.6	0.19	3.6	12	136	3.8	8.8	98	3.8	79	0.2	0.8	2.1	7.419	36.7	85.5
110	CC	Female	Outpatient	4.97	43.9	5.5	25.8	59.7	298	3.8	10.4	157	13.4	349	26	23	0.6	3.6	1	12	34	3.6	0.14	4.1	11	137	3.9	8.9	102	2.6	81	0.2	0.6	1.7	7.429	42.8	79.8
113	CC	Female	Outpatient	4.25	39.8	6.4	70.2	31.9	379	12.7	13.6	268	14.2	179	39	36	0.9	4.5	1	12	32	3.9	0.34	6.3	25	134	3.8	9	124	2.7	75	0.2	0.6	2.1	7.425	42.3	49.7
114	CT	Female	Outpatient	4.76	40.5	11.6	59.5	45.7	362	10.7	10.9	134	13.7	181	24	23	0.6	3.6	1.2	13	36	3.8	0.26	5.8	24	138	3.5	8.1	95	2.5	80	0.2	0.6	1.9	7.415	44.5	56.1
116	TT	Male	Outpatient	3.89	39.7	5.9	22.5	76.5	587	97	15	165	11	225	39	28	1	4.9	1	12	39	3.6	0.21	5.1	15	136	3.6	8.5	138	2.2	95	0.2	0.7	1.8	7.458	51.8	65.2
118	TT	Male	Outpatient	4.59	44.6	5.4	20.6	56.9	587	16	24	115	12.5	357	28	19	1.5	5.7	1	12	39	4.2	0.32	5.5	19	128	4.2	8	98	2.7	86	0.2	0.6	2	7.259	45.6	70.5
119	TT	Male	Outpatient	3.25	45.9	4.9	25.9	77.8	554	8	19	206	13.4	259	35	32	0.9	4.9	1.2	12	42	4.3	0.22	5.9	20	139	3.8	8.6	115	3.1	74	0.2	0.6	2.1	7.364	42.1	78.1
121	TT	Male	Outpatient	3.57	33.5	5.9	19.7	58.9	567	5	19	149	12.4	98	19	15	1	3.5	1	12	39	4.5	0.21	6.8	10	136	3.6	8.5	128	2.5	81	0.2	0.6	1.9	7.412	42.1	65.8
122	TT	Male	Outpatient	4.21	29.4	6.1	29.7	26.4	678	41	14	207	13.8	334	25	21	0.8	2.9	1.2	13	41	4.3	0.15	9.4	11	139	5.1	8.2	119	2.8	26	0.2	0.8	1.8	7.351	41.9	70.8
124	TT	Male	Outpatient	3.87	39.6	4.1	18.7	78.4	584	4.9	10	128	12.1	234	39	31	1	4.9	1	12	34	4.1	0.17	6.7	14	136	3.9	9.1	119	2.8	78	0.2	1.2	1.9	7.442	41.2	65.1
128	CC	Male	Outpatient	5.51	47.4	5.6	69.7	56.7	589	16	24	159	11	251	39	25	1.2	5.1	1.2	12	31	4.1	0.24	7	21	139	4.7	8.7	85	2.8	74	0.2	1	1.8	7.364	35.7	63.5
129	CC	Male	Outpatient	4.87	29.4	4.5	40.1	61.8	637	8.4	22	204	10.6	367	40	36	1	4.3	1.2	12	35	5.1	0.18	7.1	76	134	4.1	8	99	3	88	0.2	1	1.9	7.328	42.5	78.4
125	CT	Male	Outpatient	4.58	40.5	5.2	20.4	81.9	468	13	5	198	13.5	297	28	21	0.8	3.7	1	12	32	3.8	0.21	6.9	21	132	4.1	8.7	95	3.4	85	0.2	0.8	2.2	7.436	40.1	71.4
115	TT	Female	Outpatient	3.36	28.9	4.5	19.8	55.7	558	34	19	167	11.2	345	16	9	1	4.1	1.2	13	32	3.8	0.71	7.1	25	144	4.7	8.7	98	3.5	82	0.2	1.2	1.9	7.425	51.2	69.7
117	TT	Female	Outpatient	4.36	36.5	6.2	18.2	66.5	459	26	18	128	12.1	326	38	24	1.2	4.5	1.2	13	40	3.7	0.15	4.6	17	145	4.8	8.4	85	3.6	82	0.3	0.8	1.7	7.439	48.5	66.8
120	TT	Female	Outpatient	3.98	28.7	5.7	36.7	80.9	697	11	28	148	14	349	33	29	0.8	5.4	1	13	38	3.9	0.54	4.2	12	141	4.5	8.7	125	2.6	80	0.2	0.8	1.8	7.482	40.9	60.4
123	TT	Female	Outpatient	4.52	40.6	6.9	33.4	22.7	694	16	21	229	12.9	317	21	16	1	3.7	1	12	36	3.8	0.19	7.1	16	140	4.2	9.1	145	3.9	90	0.2	0.9	2	7.359	35.4	75.6
126	CT	Female	Outpatient	5.69	41.9	5.8	39.7	59.7	427	16.4	21	206	12.5	251	20	18	0.6	3.6	1	13	36	3.5	0.24	6.1	23	137	4.5	9	123	3.9	84	0.2	0.9	2.1	7.457	39.1	76.2
127	CC	Female	Outpatient	5.84	40.1	4.1	15.7	45.1	584	6.7	19	112	8.4	198	47	39	0.6	4.9	1	13	37	3.9	0.14	6.8	42	140	3.5	8.8	119	3.5	69	0.2	0.8	2.1	7.425	41.2	69.4
6	TT	Male	Yes	3.56	26.3	8.9	6.7	89.1	370	86	24	125	8.6	381	28	30	0.7	4.2	1.5	15	28	3	0.16	5.2	10	133	3.4	7.7	110	3.5	74	0.3	0.9	1.9	7.356	23.2	55.2
16	TT	Male	Yes	3.28	30.4	14.3	30.1	64.5	337	84	18	167	9.9	308	39	25	0.6	2.3	1.5	15	30	4.8	0.15	5.8	18	135	4.8	8.7	89	3.8	80	0.2	1.2	1.8	7.451	33.7	49.7
20	TT	Male	Yes	4.91	43.7	7.6	25.1	68.9	298	42	16	195	15.7	305	22	30	1.1	3.2	1	13	39	4.6	0.19	6.8	12	144	5.2	8.1	135	2.8	84	0.2	1	1.9	7.564	39.4	49.3
40	CC	Male	Yes	4.86	38.7	6.9	15	82	303	88	77	205	13.8	317	24	18	1.9	3.5	1	12	34	3.6	0.14	7.1	22	139	3.7	9.3	298	2.2	81	0.2	0.8	2.3	7.412	45.1	70.3
46	CC	Male	Yes	5.53	45.5	7.1	14.6	78.5	374	15	61	206	13.9	299	54	18	1	4.6	1.5	15	120	4.4	0.21	6.9	14	136	5	9.1	186	3.1	84	0.2	1.4	2.3	7.29	62.7	51
49	TT	Male	Yes	3.76	26.7	8.8	35.9	56	302	8	15	158	8.9	293	23	18	14	4.8	1	14	37	3.7	0.23	6.9	89	140	4.8	9.6	118	9.9	78	0.2	18	2.1	7.186	45.7	47.9
50	CT	Male	Yes	3.46	31.4	12.7	37.6	55.1	422	89	20	1.12	10.9	240	31	30	1	4.5	1	13	35	3.6	0.42	7.1	20	139	3.9	9	116	2.1	80	0.5	1.6	2	7.369	64.1	53
54	CT	Male	Yes	3.96	28	5.8	8.6	88.1	947	5	11	211	6.6	374	30	18	1.5	3.9	1	12	37	5.8	0.19	7.9	30	142	5.4	9.2	115	2.5	32	0.2	1	2.1	7.355	45.1	59.5
63	CC	Male	Yes	4.16	33.1	9	8	86.5	440	57	48	220	11.1	327	38	26	0.9	3.6	1	12	33	3.6	0.43	6.9	36	133	3.4	8.4	219	4.4	82	0.2	0.7	2	7.54	44	240.5
69	TT	Male	Yes	3.78	35.9	3.7	24.9	68.9	566	112	19	161	11.3	29	282	611	1	3.4	1	12	35	3.9	0.19	7.1	21	140	4.3	8.5	112	2.2	85	0.3	1.3	2	7.549	42.3	52.3
85	TT	Male	Yes	3.38	26.7	7.1	19.1	72.2	350	24	15	158	9.7	321	23	13	3.5	2.1	1	12	33	3.1	0.15	6.9	45	134	5.2	8.2	132	3.1	91	0.2	0.6	1.9	7.351	44.7	56.8
105	CT	Male	Yes	4.25	38.5	5.8	37.9	58.2	367	3.2	14	142	12.5	336	15	19	0.8	3.1	1	12	32	3.7	0.27	3.5	8	139	3.9	8.8	113	3.9	79	0.2	0.6	1.8	7.459	44.8	56.7
2	TT	Female	Yes	3.55	30.1	7.7	24.7	70.7	220	5	10	105	9.9	64	32	10	2.4	3	1	12	30	3.3	0.15	6.5	24	136	4.7	8	95	4.8	85	0.2	1	1.8	7.233	22.3	49.7
7	TT	Female	Yes	4.93	38.8	9	40.4	51.4	366	15	31	112	14	358	17	10	0.8	3.2	1	12	30	4.3	0.12	6.2	16	140	4.7	10.4	194	3.4	75	0.2	0.6	1.9	7.245	36.2	56.2
8	TT	Female	Yes	3.51	28.5	9.2	18.4	78.3	651	75.5	58	103	10.5	66	37	43	0.8	2.5	1	17.9	43.5	2.5	0.14	5.4	17	133	3	8	62	4.3	78	0.2	1.9	2.3	7.448	44.7	34.9
12	TT	Female	Yes	3.38	27.4	10.2	26.7	70.4	420	193.2	33	1539	9.1	187	46	21	1.1	4.2	1.2	13	33	3.8	0.31	5.5	25	130	4.7	8.2	118	3.5	82	0.2	1.3	1.9	7.474	33.6	38.2
19	TT	Female	Yes	4.58	36.8	17.5	31	63.7	284	4.2	15	176	12.3	426	12	10	0.8	3.1	1	12	34	4.2	0.18	6.9	17	136	3.8	8.8	232	2.9	82	0.2	0.6	2	7.368	36.8	48.1
21	TT	Female	Yes	4.22	34	9.1	37.4	56.6	400	45	15	126	11.4	352	23	25	0.8	3.4	1	12	36	4.7	0.16	5.5	13	141	4.2	9	99	3.5	85	0.2	0.8	2.1	7.458	36.7	54.2
22	TT	Female	Yes	4.52	36.2	8.2	39.1	55.9	396	43	18	156	11.4	349	18	22	0.9	2.9	1	12	37	4.6	0.18	5.9	11	136	4.3	8.9	78	3.9	79	0.2	0.8	2.1	7.347	39.8	56.3
26	CT	Female	Yes	4.56	36.1	7	20.7	77	860	42	41	184	11.8	246	32	35	0.9	4.8	1.5	15	30	4.3	0.19	6.1	16	139	4.3	8	110	2.1	80	0.2	0.8	1.8	7.42	42.4	60.2
31	CT	Female	Yes	4.19	36.9	8.7	22.5	73.4	393	10	22	201	12.4	225	22	20	1	2.9	1	12	31	4.6	0.19	6.7	24	147	4.1	8.7	143	2.6	85	0.2	0.8	2.1	7.365	40.5	59.2
42	CC	Female	Yes	5.32	44.2	9.5	27.8	67.5	639	7	12	198	13.5	267	20	23	0.9	3.7	1	12	39	3.7	0.81	6.7	26	139	4.2	8.8	115	2.1	85	0.2	1.5	2.1	7.324	42.7	54
53	CT	Female	Yes	3.29	28.1	17.7	8.4	88.6	478	2	10	215	9	204	27	33	0.8	3.6	1.2	15	39	5.3	0.51	7.8	11	142	3.6	10	139	2.6	94	0.2	1	2.3	7.214	46.2	62.1
56	CT	Female	Yes	4.43	39	8.4	19.6	76	380	1.5	17	207	12.5	366	57	43	0.7	4.9	1	12	32	4.4	0.12	7.2	9	140	3.3	9	112	2.8	80	0.2	0.6	2	7.436	37.7	59.7
76	CT	Female	Yes	3.89	37.5	4.7	26.7	64.9	781	2	43	198	12.3	182	36	31	0.7	4.2	1.2	12	35	5.4	0.15	7.2	11	141	4.1	8.5	97	2.7	90	0.2	1	2	7.392	44.1	49.8
82	CT	Female	Yes	3.84	32.9	6.4	20.9	75.6	624	34	21	164	11	96	25	32	1	5.1	1	12	30	4.2	0.25	6.9	17	138	4.4	8.7	82	3.2	50	0.2	0.8	2	7.436	50.5	51.9
89	CT	Female	Yes	3.1	27	5.8	8.7	88.8	412	3	9	112	7	234	23	26	3.6	1.5	1	12	36	3.5	0.36	6.9	40	141	4.2	8.2	96	3.1	85	0.2	1.2	1.7	7.324	39.5	56.2
27	CT	Male	yes	4.48	40.9	8.4	12.9	75.3	270	3	25	194	13.2	198	15	10	1.2	4.2	1.2	12	32	4.7	0.18	6.2	14	135	4.2	9.2	102	2.7	82	0.3	1.1	2	7.399	46.8	25
30	TT	Male	yes	4.86	45.1	11.8	24.1	62.7	601	77	30	196	14.8	255	55	79	0.9	2.7	1.2	13	28	4.8	0.17	6.2	13	136	3.8	9.2	109	3	84	0.2	1	2.1	7.425	42.3	26.9
32	TT	Male	yes	3.84	25.4	24.402	83.7	12	720	90	71	782	8.2	94	30	38	0.8	10.9	1	12	30	4.2	0.16	7.1	27	144	4	9	270	2	82	0.2	0.7	2.4	7.347	48.7	28.3
35	TT	Male	yes	3.96	31.1	21.5	7	89.5	609	43	77	216	10.5	464	149	97	0.9	12.5	1.3	14	33	3.6	0.015	7.9	15	137	4.6	8.3	132	3.3	84	0.2	1.2	2.4	7.484	38.6	26.4
57	TT	Male	yes	4.27	35.9	10.2	18.2	78.2	540	83	28	174	12.1	228	35	26	1.5	4.9	1	12	33	3.8	0.42	6.9	29	140	4.6	8.4	193	2.5	79	0.2	0.8	1.9	7.397	47.1	59.4
58	CT	Male	yes	5.35	46.1	7.8	6.7	90.6	795	55	25	211	14.7	212	38	30	1.2	5.7	1	12	39	3.9	0.12	7.1	27	138	3.5	8.1	119	2.1	82	0.3	1.4	2	7.551	30.2	57.7
60	CT	Male	yes	4.26	35	17.8	9.5	85.9	395	108	88	221	11.9	226	24	10	1.8	5.1	1	12	30	3.7	0.51	7.5	94	127	4.4	8.1	273	2.2	79	0.2	0.6	1.9	7.412	33.7	58.1
66	TT	Male	yes	3.38	28.3	12	10.6	85.4	346	35	10	197	8.9	205	30	28	0.6	25.22	1.2	12	38	3.9	0.41	7.4	11	138	3.6	8	177	2.2	75	0.2	0.8	2.2	7.497	29.4	193.3
68	TT	Male	yes	4.85	39.6	21.7	11.2	84.2	562	76	33	412	13.6	581	29	33	0.8	15.4	1.7	16	32	4	0.18	6.9	16	136	5.1	8.5	125	2.5	78	0.1	0.6	2.1	7.389	45.4	25
70	TT	Male	yes	3.06	28.2	15.4	13.1	82.9	600	60	114	198	9.4	317	40	20	1	3.9	1.2	13	32	4.4	0.15	7.8	15	133	4.5	8.5	188	3.3	110	0.2	0.9	2.3	7.369	43.7	89.7
71	TT	Male	yes	3.96	31.1	21.5	7	89.5	609	43	77	245	10.5	464	149	97	0.9	4.2	1.3	14	33	3.6	0.42	7.5	15	137	4.6	8.3	132	3.3	98	0.2	1.2	2.4	7.484	38.6	49
77	TT	Male	yes	2.99	27.3	2.1	25.3	67.5	346	147.5	105	385	8.7	47	19	16	0.8	4.8	1.2	13	40	5.5	0.353	7.9	10	136	3.8	8.2	90	3.4	98	0.2	0.9	2.2	7.384	51	24.9
81	TT	Male	yes	5.06	54.1	6.8	21.7	58.7	713	75	62	138	15.8	99	35	28	1.3	6.9	1	12	36	4.2	0.12	7	20	135	3	8.5	270	4.2	95	0.3	1.8	2	7.511	36.2	26.5
84	TT	Male	yes	4.08	34.8	8	24.1	71.6	699	81	97	649	12.5	301	53	33	1.6	5.5	1.2	13	28	5.6	0.14	7.1	28	129	4.8	8.1	132	3.1	90	0.4	1.2	3.3	7.299	40.8	24.6
86	TT	Male	yes	2.8	24.4	6	27.6	61.9	568	366	15	102	8.3	63	20	12	2.5	2.5	1.3	14	47	3.1	0.26	6.9	62	135	3.9	7.2	122	3.8	89	0.2	1	1.9	7.454	35.2	47.8
4	TT	Female	yes	4.02	36.3	10.2	8.7	87.6	1410	94	76	280	12.3	311	28	17	0.7	8	1	12	28	4.5	0.016	8	14	135	4.1	8.7	143	2.6	65	0.2	1.1	2	7.374	40.7	35.7
9	TT	Female	yes	4.76	32.2	7.5	16.8	79.7	915	20	88	201	11.5	379	29	42	1.8	4.86	1	12	45	4	0.17	5.3	22	130	4.8	8.5	271	3.7	86	0.2	0.5	1.9	7.472	32.3	56.3
10	TT	Female	yes	4.44	36.5	6.8	45.9	50	360	11	22	198	11.3	258	14	10	0.9	5.3	1.2	12	35	4.3	0.15	5.6	22	133	4.3	8.5	176	4.2	65	0.2	1.1	1.8	7.349	35.4	54.7
11	TT	Female	yes	4.02	37.6	4.9	17.3	76.4	460	17	51	243	11.9	123	37	32	0.8	5.6	1	12	29	4.4	0.27	3.7	19	136	4	8.6	103	2.8	78	0.2	1	1.8	7.343	26.6	40.9
23	CT	Female	yes	5.15	46	6	29.7	64	412	45	17	184	14.6	203	25	18	1.4	3	1	13	39	4.7	0.19	6.3	16	142	4.1	9	93	3.8	76	0.2	1	1.7	7.354	45.2	51.2
25	CC	Female	yes	4.95	42.4	8.5	13.3	83.6	357	37	18	221	14	193	23	31	0.7	5.2	1	12	35	3.7	0.17	3.8	14	138	3.8	8.5	161	2.5	68	0.2	1	1.9	7.432	39.7	52.6
28	CT	Female	yes	5.11	42.7	7.6	25.6	70.4	295	2	18	182	14.3	247	25	11	0.7	3.2	1	12	39	3.5	0.14	6.9	12	131	4.1	8.8	105	2.5	84	0.3	1.1	1.9	7.391	45.7	41
29	CT	Female	yes	4.21	36.7	8.7	23	68.6	364	5	22	195	11.9	264	33	54	0.9	2.4	1	13	34	4.7	0.19	5.8	22	140	3.9	8.6	95	2.8	85	0.2	0.7	1.8	7.343	47.2	49.8
39	CC	Female	yes	3.22	25.3	15.6	4.9	92.2	843	115	69	3.9	9.9	134	72	33	1.7	11.3	1.2	13	73	2	0.115	6.9	63	144	3.7	8.1	112	3.1	79	0.2	0.7	2.4	7.32	56.4	39.5
41	CC	Female	yes	5.03	41	6	28.2	66.1	1131	50	80	134	14.1	245	28	16	0.8	4.7	1	12	37	5.1	0.17	6.7	12	138	4.4	9.5	134	3	78	0.3	1.6	2	7.457	42.2	45.9
47	CC	Female	yes	2.88	25.2	27.5	7.4	89.3	567	113	21	4.1	8.6	210	22	16	0.8	4.8	3.4	24	42	3.5	0.16	7	15	133	3.8	8.8	119	3.5	32	0.3	1.5	2.1	7.248	45.6	57
48	TT	Female	yes	4.58	37.8	6.7	15.8	76.5	599	6	74	204	12.5	319	31	35	0.7	4.5	1.2	12	37	3.7	0.49	7.1	14	137	4.2	8.1	115	2.1	69	0.2	0.7	2.2	7.328	57.9	39.7
51	TT	Female	yes	4.65	37.4	22.3	12.7	80.8	952	52	81	1193	12	333	38	37	0.9	5.2	1	12	48	3.8	0.47	7.5	12	137	4	8.2	96	2.2	85	0.2	0.7	2.1	7.43	35.2	39.8
52	CT	Female	yes	3.83	24.1	26.7	5	93.3	767	102	92	934	8.2	289	34	20	1.3	5.7	1.7	16	68	4.2	0.41	7.8	66	133	5.6	9.2	105	3.2	74	0.2	1	2.2	7.279	47.4	52.5
55	TT	Female	yes	2.91	22.5	4.9	17.7	76.4	574	110	14	134	7.6	108	27	10	3.8	4.7	1	12	67	3.4	0.41	7.2	45	137	4.5	8.4	135	3.8	76	0.2	1.1	2.4	7.415	42.8	39.6
59	CT	Female	yes	3.78	32	13.7	18.1	0	366	113	94	242	10.1	295	15	11	1	5.6	1.3	14	43	3.6	0.34	7.2	16	139	4.6	8	355	2.5	85	0.2	0.7	1.8	7.468	35.9	50.8
61	CC	Female	yes	3.78	30.4	15.1	10.5	85.6	988	105.3	32	241	10.1	471	37	32	0.9	39.26	1.7	16	50	4.6	0.37	6.8	28	138	4.6	8.1	236	2.1	92	0.2	0.9	1.9	7.405	54.1	38
64	TT	Female	yes	2.91	24.2	13.8	17.2	72	340	39	5	201	8	581	34	20	2	3.1	1.2	13	41	4.2	0.24	7.1	31	136	5.5	9.2	160	3.8	83	0.2	1	2.8	7.339	35	29.3
73	TT	Female	yes	5.03	36.6	3.1	45.5	51	670	1	38	547	11.6	204	30	35	0.9	4.8	1.3	14	35	4.5	0.49	7.6	13	137	4.3	8.1	94	3.1	96	0.3	0.9	2	7.451	37.7	30.9
74	TT	Female	yes	5.17	43.6	4.6	26.9	70.8	850	1	12	429	14.2	144	39	24	0.8	10.2	1.2	13	39	4.8	0.62	7.9	13	141	4.1	8.9	182	2.7	92	0.2	0.9	2	7.498	48.6	52.9
78	TT	Female	yes	3.7	30.9	24.4	9.5	88.5	398	126	95	206	10.6	292	183	148	4.4	5.2	2.1	18	62	5.5	0.214	7.5	66	132	5.2	8.8	242	3.6	82	0.2	1	2	6.981	53.7	53.3
79	TT	Female	yes	5.27	46.1	10.7	10.8	84.1	601	1	4	231	15.2	311	22	33	0.7	5.1	1.2	12	39	4.8	0.45	6.9	27	130	3.9	8.5	271	3.5	97	0.2	1.1	1.8	7.359	42.8	56.4
1	TT	Male	Yes	3.63	27.8	16.7	11.1	84.2	110	60	35	550	8.1	318	31	45	2.8	7	1.3	14	40	1	0.25	9.9	70	137	4.8	8.9	93	3.9	90	0.2	0.7	1.5	7.348	34.9	42.9
5	TT	Male	Yes	4.3	45.9	10.2	10.1	0	721	285	85	11832	13.2	193	67	51	0.7	21.2	1.2	13	30	3.5	0.177	7.5	17	135	3.8	8.5	90	2.1	82	0.3	1.7	1.8	7.526	31.7	47.7
45	CC	Male	Yes	2.72	26.3	21	8.7	89.9	541	102	41	205	9	78	86	49	1.9	3.9	1	13	39	3.8	0.19	7.8	48	153	3.5	8.1	112	2.4	83	0.5	1.3	2.2	7.3	49.4	49.3
65	TT	Male	Yes	3.59	25.8	10.3	9.9	86.3	796	45	5	1395	8.4	495	30	11	0.9	34.3	1.5	15	32	4	0.21	6.4	13	136	3	8.5	242	3.8	85	0.2	1	2.1	7.531	37.5	75.9
75	TT	Male	Yes	4.79	33.5	5.3	7.5	87.5	697	174	84	4059	10.6	257	35	15	0.9	63.33	1.2	13	27	4.9	0.05	7.8	16	136	4.1	8	386	3.9	97	0.2	1.1	2.1	7.535	39.8	48.3
130	TT	Male	Yes	2.89	32.1	11.5	8.5	5.4	759	106	39	964	6.4	325	55	49	2.1	6.8	1	12	39	3.8	0.14	7.8	32	142	4.2	8.9	134	3.4	95	0.2	0.9	1.8	7.471	31.5	48.5
131	TT	Male	Yes	3.41	25.4	17.4	10.59	25.1	786	128	42	1134	11.5	369	61	57	1.9	8.7	1.2	12	36	3.5	0.145	7.5	40	145	4.5	8.4	128	3.8	80	0.3	1.2	2	7.542	39.4	42.3
132	TT	Male	Yes	3.98	28.1	12.4	21.3	22	697	201	26	841	8.9	99	41	36	1.6	12	1.5	15	32	4.2	0.137	6.8	29	139	3.9	8.8	119	2.1	81	0.2	1	2.1	7.568	42.5	68.1
3	TT	Female	Yes	4.81	43.7	10.8	8.8	87.2	150	60	68	360	13.8	265	52	21	1	9.33	1.2	13	30	4	0.15	9.5	18	142	3.8	8.7	128	3	80	0.2	0.9	1.9	7.52	34.4	21.4
33	TT	Female	Yes	3.53	27.7	7.1	14.3	83	529	103	45	3.3	8.9	683	24	25	1.3	13.5	1	12	32	4	0.142	7.6	33	141	4.4	9.8	158	3.6	85	0.3	1.2	2.1	7.374	43.2	29.6
36	CT	Female	Yes	4.35	39.9	12.9	8.4	75	729	135	74	4.1	13.3	275	50	33	0.8	12.7	1.2	13	36	3.7	0.142	7.4	18	142	4.6	8.2	114	3.4	82	0.2	0.7	2.1	7.472	38.9	40.8
67	CT	Female	Yes	4.09	29.2	11.2	18.9	73.6	481	14.9	89	1205	9.9	374	37	52	0.9	21.2	1.3	14	37	4.2	0.17	7.5	20	137	4	10.1	214	4	79	0.2	0.6	2	7.378	38.6	40.6
72	TT	Female	Yes	2.15	20.1	15	29.9	65.5	1600	15	97	964	6.2	268	33	20	3.7	25.5	1.2	13	27	4.6	0.24	7.4	69	133	4.4	9.4	116	4.7	94	0.2	1	2	7.48	47.9	47.4
80	TT	Female	Yes	4.25	32.5	14.3	35.3	61.4	714	110	29	225	10.5	306	20	17	1.1	5.5	1	12	45	4.6	0.27	7.5	40	141	5.2	8.6	146	7.1	92	0.2	0.8	2	7.165	58.5	72.7
133	TT	Female	Yes	2.65	33.7	10	4.6	10.9	879	136	19	106	10.7	115	84	69	2	10	1.3	13	31	4.7	0.18	7.5	36	137	4.1	8.5	148	3.5	79	0.3	1.2	1.9	7.397	48.1	75.2
134	TT	Female	Yes	4.12	40.9	5.1	12.7	78.4	958	98	28	159	11.9	378	25	19	1.5	5.9	1	14	36	3.9	0.27	6.9	15	134	4.7	8.9	128	3.4	68	0.2	1	1.7	7.473	47.8	71.3
135	CT	Female	Yes	3.97	22.7	10.5	4.8	21	745	209	22	97	11.5	351	45	37	1.2	6.1	1	12	36	4	0.19	7.1	18	135	3.8	8.7	129	3.1	85	0.2	1	1.9	7.561	48.9	45.6
Wild-type allele: C
Mutant allele: T
Asymptomatic or presymptomatic patients
Mild
Moderate
Severe
Critical
